# Supplementary material for: Background predation risk induces anxiety-like behaviour and predator neophobia in zebrafish
Source: Anim Cogn. 2024 Oct 23;27(1):69. doi: 10.1007/s10071-024-01908-z (PMC11499451; doi:10.1007/s10071-024-01908-z)
Supplement: Supplementary file 2 — Supplementary Material 2 [file 10071_2024_1908_MOESM2_ESM.xlsx]

## Sheet: Novel_tank test
Tank Number	Sex	BackgroundRisk	Distance Travelled cm	Bottomzone duration s	Latency to top zone s	PCA1 (Anxiety-like responses)
1	Female	Low risk	2275.25	103.44	95.22	-0.64501
1	Male	Low risk	2259.34	104.54	33.42	-1.03619
1	Female	Low risk	2123.28	136.14	88.98	-0.40205
1	Male	Low risk	2375.98	78.62	58.44	-1.09234
1	Male	Low risk	2343.62	93.63	15.08	-1.28145
1	Male	Low risk	2298.94	88.63	75.26	-0.86761
3	Male	Low risk	2308.34	88.47	35.97	0.10648
3	Male	Low risk	2366.68	180.14	55.26	0.85736
3	Male	Low risk	2364.66	88.26	12.16	1.37496
3	Female	Low risk	2386.66	109.41	76.55	0.73254
3	Female	Low risk	2355.93	137.87	85.95	0.14783
3	Male	Low risk	2010.44	202.12	163.08	1.29546
5	Female	Low risk	2289.09	141.564	105.22	-1.13705
5	Female	Low risk	2252.64	122.36	88.9	-0.62617
5	Male	Low risk	2300.48	99.14	67.45	-1.34417
5	Female	Low risk	2353.54	100.32	85.2	-0.83596
5	Male	Low risk	2383.52	203.11	103.73	-0.61295
5	Male	Low risk	2382.97	83.25	12.09	0.49755
7	Male	Low risk	2310.36	81.245	38.06	0.03773
7	Male	Low risk	2134.32	106.98	61.41	1.16385
7	Female	Low risk	2366.51	95.36	54.23	1.11895
7	Male	Low risk	2343.33	97.2	35.44	0.27275
7	Male	Low risk	2392.11	113.24	67.08	1.50557
7	Male	Low risk	2351.15	96.14	88.84	0.79222
9	Female	Low risk	2399.59	91.23	40.11	-0.41052
9	Male	Low risk	1988.65	221.35	94.36	-0.57827
9	Female	Low risk	2354.2	102.87	96.32	-0.87111
9	Male	Low risk	2341.14	87.62	56.78	-0.79317
9	Male	Low risk	2376.24	69.24	5.55	-0.21057
9	Male	Low risk	2362.22	114.24	54.58	-1.38394
2	Male	High risk	1999.58	176.14	121.22	0.16932
2	Male	High risk	1531.93	295.66	89.06	1.61134
2	Male	High risk	1250.33	287.44	136.63	1.20458
2	Female	High risk	1411.87	259.63	80.41	0.82322
2	Female	High risk	1997.89	108.38	175.46	0.80612
2	Female	High risk	1643.33	276.31	183.23	0.23041
4	Male	High risk	1920.63	213.84	73.85	-1.159
4	Female	High risk	1400.32	257.22	145.65	-0.73207
4	Female	High risk	1320.89	280.31	112.21	-1.03313
4	Female	High risk	1615.22	213.41	70.21	-1.12928
4	Male	High risk	1319.66	287.77	165.02	-0.88536
4	Female	High risk	1387.98	245.11	96.66	-0.78671
6	Male	High risk	1934.44	232.62	82.1	0.40414
6	Male	High risk	1209.82	245.82	196.66	1.4418
6	Female	High risk	1353.77	275.33	132.9	2.09764
6	Female	High risk	1565.39	208.44	150.3	-0.20176
6	Male	High risk	1450.43	296.84	69.99	0.03764
6	Male	High risk	1566.31	200.53	66.69	1.17919
8	Female	High risk	1845.2	270.42	79.09	-1.17459
8	Male	High risk	1499.94	285.14	180.52	0.15109
8	Female	High risk	1030.09	315.21	197.41	-0.70792
8	Male	High risk	1799.72	165.83	56.33	-1.03106
8	Male	High risk	1699.54	190.41	62.01	-1.48772
8	Female	High risk	1191.86	286.91	99.96	-0.938
10	Female	High risk	1599.56	278.33	30.02	0.32603
10	Female	High risk	1849.76	196.66	45.66	-0.16978
10	Female	High risk	1050.26	298.25	180.22	1.88628
10	Male	High risk	1088.63	321.14	186.81	2.00525
10	Male	High risk	1697.74	200.52	45.59	-0.02202
10	Female	High risk	1254.44	290.1	125.42	1.30963

## Sheet: Novel_Tank_Firs4vs.Last4
Tank number	Time	Sex	BackgroundRisk	Distance travelled	Bottom duration
1	First 4min	Female	Low Risk	956.98	91.46
1	First 4min	Male	Low Risk	864.96	76.54
1	First 4min	Female	Low Risk	848.98	96.43
1	First 4min	Male	Low Risk	1190.16	66.24
1	First 4min	Male	Low Risk	1240.98	71.02
1	First 4min	Male	Low Risk	1085.22	70.36
3	First 4min	Female	Low Risk	968.52	90.44
3	First 4min	Female	Low Risk	899.64	146.25
3	First 4min	Male	Low Risk	919.16	133.26
3	First 4min	Female	Low Risk	1047.8	147.16
3	First 4min	Male	Low Risk	953.92	76.63
3	First 4min	Male	Low Risk	937.16	146.23
5	First 4min	Female	Low Risk	921.25	70.96
5	First 4min	Male	Low Risk	857.44	109.43
5	First 4min	Female	Low Risk	996.92	62.73
5	First 4min	Male	Low Risk	975.96	79.29
5	First 4min	Male	Low Risk	1049.88	86.38
5	First 4min	Male	Low Risk	1036.24	89.86
7	First 4min	Male	Low Risk	822.45	102.24
7	First 4min	Female	Low Risk	985.26	126.24
7	First 4min	Female	Low Risk	1039.84	156.24
7	First 4min	Female	Low Risk	979.89	112.26
7	First 4min	Male	Low Risk	929.56	149.63
7	First 4min	Female	Low Risk	963.24	139.68
9	First 4min	Female	Low Risk	1029.3	86.63
9	First 4min	Male	Low Risk	936.24	83.34
9	First 4min	Female	Low Risk	962.24	74.96
9	First 4min	Male	Low Risk	1045.27	50.43
9	First 4min	Male	Low Risk	962.35	93.47
9	First 4min	Female	Low Risk	1063.29	62.24
1	last 4min	Female	Low Risk	1318.27	11.98
1	last 4min	Male	Low Risk	1394.38	28
1	last 4min	Female	Low Risk	1274.3	39.71
1	last 4min	Male	Low Risk	1185.82	12.38
1	last 4min	Male	Low Risk	1102.64	22.61
1	last 4min	Male	Low Risk	1213.72	18.27
3	last 4min	Female	Low Risk	1339.82	85.7
3	last 4min	Female	Low Risk	1467.04	149.41
3	last 4min	Male	Low Risk	1445.5	154.18
3	last 4min	Female	Low Risk	1338.86	112.47
3	last 4min	Male	Low Risk	1402.01	31.75
3	last 4min	Male	Low Risk	1073.28	130.08
5	last 4min	Female	Low Risk	1367.84	17.51
5	last 4min	Male	Low Risk	1395.2	70.71
5	last 4min	Female	Low Risk	1303.56	25.53
5	last 4min	Male	Low Risk	1377.58	30.12
5	last 4min	Male	Low Risk	1333.64	51.49
5	last 4min	Male	Low Risk	1346.73	112.26
7	last 4min	Male	Low Risk	1487.91	111.6
7	last 4min	Female	Low Risk	1149.06	130.98
7	last 4min	Female	Low Risk	1326.67	124.07
7	last 4min	Female	Low Risk	1363.44	101.15
7	last 4min	Male	Low Risk	1462.55	138.14
7	last 4min	Female	Low Risk	1387.91	105.43
9	last 4min	Female	Low Risk	1370.29	54.93
9	last 4min	Male	Low Risk	1052.41	39.02
9	last 4min	Female	Low Risk	1391.96	24.18
9	last 4min	Male	Low Risk	1295.87	49.89
9	last 4min	Male	Low Risk	1413.89	109.64
9	last 4min	Female	Low Risk	1298.93	21.01
2	First 4min	Male	High Risk	860.86	140.23
2	First 4min	Male	High Risk	738.52	129.36
10	First 4min	Male	High Risk	472.96	136.79
2	First 4min	Female	High Risk	651.12	129.46
2	First 4min	Female	High Risk	951.6	143.33
2	First 4min	Male	High Risk	357.68	99.78
4	First 4min	Male	High Risk	897.88	63.39
10	First 4min	Male	High Risk	884.48	71.11
4	First 4min	Female	High Risk	740.96	62.37
4	First 4min	Male	High Risk	836.64	78.46
4	First 4min	Male	High Risk	633.56	89.78
4	First 4min	Male	High Risk	666.64	72.42
6	First 4min	Male	High Risk	996.73	133.79
6	First 4min	Male	High Risk	564.19	149.91
6	First 4min	Male	High Risk	652.1	166.29
6	First 4min	Female	High Risk	792.21	100.49
6	First 4min	Female	High Risk	821.56	124.73
6	First 4min	Female	High Risk	708.25	167.82
8	First 4min	Male	High Risk	819.25	46.94
8	First 4min	Male	High Risk	769.24	179.46
8	First 4min	Female	High Risk	506.96	76.96
8	First 4min	Female	High Risk	864.21	52.23
8	First 4min	Male	High Risk	790.24	31.49
8	First 4min	Male	High Risk	654.24	73.43
10	First 4min	Female	High Risk	799.45	134.36
10	First 4min	Female	High Risk	849.24	124.46
4	First 4min	Female	High Risk	498.78	163.92
10	First 4min	Male	High Risk	666.28	153.76
10	First 4min	Male	High Risk	796.45	112.43
2	First 4min	Male	High Risk	151.19	151.19
2	last 4min	Male	High Risk	1138.72	92.39
2	last 4min	Male	High Risk	793.41	116.46
10	last 4min	Male	High Risk	777.37	138.54
2	last 4min	Female	High Risk	760.75	78.98
2	last 4min	Female	High Risk	1046.29	153.51
2	last 4min	Male	High Risk	1285.65	100.75
4	last 4min	Male	High Risk	1022.75	17.86
10	last 4min	Male	High Risk	515.84	35.87
4	last 4min	Female	High Risk	579.93	32.99
4	last 4min	Male	High Risk	778.58	18.74
4	last 4min	Male	High Risk	686.1	23.46
4	last 4min	Male	High Risk	721.34	23.72
6	last 4min	Male	High Risk	937.71	136.63
6	last 4min	Male	High Risk	645.63	135.23
6	last 4min	Male	High Risk	701.67	148.92
6	last 4min	Female	High Risk	773.18	65.34
6	last 4min	Female	High Risk	628.87	65.68
6	last 4min	Female	High Risk	858.06	119.09
8	last 4min	Male	High Risk	1025.96	44.29
8	last 4min	Male	High Risk	730.7	41.89
8	last 4min	Female	High Risk	523.13	25.91
8	last 4min	Female	High Risk	935.51	35.39
8	last 4min	Male	High Risk	909.3	37.75
8	last 4min	Male	High Risk	537.62	40.81
10	last 4min	Female	High Risk	800.11	143.97
10	last 4min	Female	High Risk	1000.52	72.2
4	last 4min	Female	High Risk	551.48	134.33
10	last 4min	Male	High Risk	422.35	167.38
10	last 4min	Male	High Risk	901.29	88.09
2	last 4min	Male	High Risk	749.77	138.91

## Sheet: Predator odour neophobia
Tank	Sex	Background Risk	Test cue	Distance Travelled cm (Pre)	Bottomzone duration s (Pre)	Latency to top zone s (Pre)	Change in distance Travelled cm (post-pre)	Change in bottom zone duration s (post-pre)	Change in top zone duration (Post-pre)	Change in latency to top zone s (Post-pre)	Pre-stimulus PCA	Change (post-pre) PCA
1	Female	High Risk	Water	2346.43	141.467	0	301.01	-79.3671	83.2	0	-0.89551	-0.99619
1	Female	High Risk	Water	1813.05	109.7	4.06666	300.8	25.767	-27.533	-1.26666	-0.56712	-0.6023
1	Female	High Risk	Water	1960.72	141.667	0	205.02	25.266	-46.8004	2.66666	-0.51913	-0.53485
1	Male	High Risk	Novel Odour	1644.31	101.966	23.8333	-982.977	240.034	-153.7	336.167	-0.18508	1.99336
1	Male	High Risk	Novel Odour	1292.25	60.7999	0	-450.793	248.066	-222.833	360	-0.49875	1.77582
1	Female	High Risk	Novel Odour	1195.24	184.533	0	-748.283	116.833	-56.8999	7.86666	0.55831	0.3995
2	Female	Low Risk	Water	1457.75	115.367	0	-55.7	-4.3	-10.033	0	-0.23499	-0.49812
2	Male	Low Risk	Water	1061.6	119.7	0.766665	-56.94	16	-13.5	19.5333	0.19449	-0.36188
2	Female	Low Risk	Water	1624.38	159.533	0	225.89	-76.3664	-19.8	5.46666	-0.05325	-0.9233
2	Female	Low Risk	Novel Odour	1153.26	151.533	6.99999	-102.4	16.1	6.067	12.8333	0.44086	-0.35435
2	Male	Low Risk	Novel Odour	1691.76	135.833	0	88.68	-51.2664	40.634	6.89999	-0.30315	-0.74168
2	Male	Low Risk	Novel Odour	1552.23	71.6333	0.933332	89.67	196.267	-173	11.7334	-0.65396	0.20834
3	Male	High Risk	Water	1000.34	245.333	75.6666	166.18	-96.233	104.5	-69.5999	2.28591	-1.18827
3	Female	High Risk	Water	1704.67	72.3666	0	90.22	6.8333	-5.967	0.033333	-0.80954	-0.54354
3	Female	High Risk	Water	2314.13	142.367	0.233333	-488.02	-2.767	14.3	8.79999	-0.85383	-0.20627
3	Female	High Risk	Novel Odour	1733.68	115.7	0	-448.92	-7.567	-56.5	0.033	-0.50054	-0.27425
3	Female	High Risk	Novel Odour	1415.15	80.5333	0	-55.98	157.5	-121.034	91.666	-0.46464	0.38951
3	Male	High Risk	Novel Odour	1310.68	40.733	1.16666	-661.866	318.533	-202.6	358.833	-0.65638	2.16554
4	Male	Low Risk	Water	1266.51	174.6	13.1333	-211.85	116.633	-57.3333	-13.1	0.59663	0.01359
4	Female	Low Risk	Water	1316.74	112.5	9.26666	43.72	53.5	-58.3	67.0999	0.01018	-0.1375
4	Male	Low Risk	Water	1332.42	102.633	0	7.34	-4.1331	0.8	11.8	-0.21228	-0.49987
4	Female	Low Risk	Novel Odour	1480.73	71.4666	2.63333	-201.28	132.999	-38.0664	-2.63333	-0.56185	0.1006
4	Female	Low Risk	Novel Odour	1962.71	185.8	0.399999	-517.12	1.533	-27.8666	26.7333	-0.17202	-0.11861
4	Male	Low Risk	Novel Odour	1523.11	229.2	4.39999	513.44	-124.367	105.8	-1.16666	0.64918	-1.29744
5	Female	High Risk	Water	1737.39	100.767	16.2666	-61.42	59.733	19.8331	-16.2333	-0.39137	-0.30134
5	Male	High Risk	Water	1583.08	129.8	0	-1557.92	-129.8	283.066	0	-0.24448	-0.07066
5	Male	High Risk	Water	1266.96	163.667	0	454.12	56.399	-32	55.5333	0.32625	-0.40775
5	Male	High Risk	Novel Odour	1880.53	117.567	1.33333	-539.2	99.363	-102.733	235.3	-0.60996	0.89166
5	Male	High Risk	Novel Odour	1495.75	129.533	0	-475.71	147.733	-113.033	336.633	-0.16169	1.34111
5	Male	High Risk	Novel Odour	1628.43	86.2332	0	-493.82	272.867	-64.0999	360	-0.62755	1.89545
6	Male	Low Risk	Water	1670.49	147.667	0	-433.45	17.833	-21.067	15.9666	-0.1904	-0.13959
6	Female	Low Risk	Water	1524.6	174.466	0	-158.85	23.5	-17.9334	52.4999	0.15991	-0.17321
6	Female	Low Risk	Water	1309.69	97.2999	0	145.35	48.2671	-108.333	12.9	-0.23169	-0.38127
6	Male	Low Risk	Novel Odour	1264.46	58.4666	4.96666	355.48	21.2333	-1.266	1.83333	-0.41999	-0.64296
6	Female	Low Risk	Novel Odour	1371.93	156.867	66.4333	35.21	66.166	-18.1333	-64.2666	1.10646	-0.47945
6	Male	Low Risk	Novel Odour	2386.78	187.033	15.6333	-563.65	-91.1998	100.867	-15.6333	-0.36011	-0.56873
7	Male	High Risk	Water	1655.24	103.433	0	-16.7	69.767	-44.1338	0	-0.51977	-0.24144
7	Male	High Risk	Water	1020.74	228.333	7.56666	585.01	-86.933	44.8664	-7.56666	1.17521	-1.21809
7	Male	High Risk	Water	1924.22	121.8	5.89999	42.04	53.966	-32.334	2.46667	-0.55519	-0.32905
7	Male	High Risk	Novel Odour	1005.49	97.1332	10.5333	-861.684	261.933	-153.633	349.467	0.2109	2.04333
7	Female	High Risk	Novel Odour	1458.28	210	0	-1295.12	141.7	-71.2333	352	0.50085	1.85654
7	Female	High Risk	Novel Odour	1221.62	104.2	26.9666	-1160.38	252.633	-122.867	333.033	0.28718	2.13811
8	Male	Low Risk	Water	1255.22	148.9	0	-172.33	-10.467	-13.433	15.2	0.22275	-0.40571
8	Male	Low Risk	Water	1628.58	183.833	0	-107.28	-9.967	-15.5333	3.53333	0.13175	-0.47796
8	Male	Low Risk	Water	1580.02	185.6	3.26666	-256.9	-113.767	71.2004	4.6	0.23867	-0.77744
8	Male	Low Risk	Novel Odour	1692.88	102.367	0	361.99	-19.1338	-3.134	10.1	-0.56464	-0.77467
8	Male	Low Risk	Novel Odour	1471.21	167.733	6.46666	67.84	-56.933	63.4997	6.76664	0.25043	-0.751
8	Female	Low Risk	Novel Odour	1552.2	0	4.46666	1176.53	58.5999	-155.867	-0.86666	-1.16159	-1.00279
9	Male	High Risk	Water	1736.44	161.6	12.9667	-48.27	53	-52.6666	112.9	0.03645	0.05354
9	Male	High Risk	Water	1072.7	86.1332	1.66666	65.26	30.5338	-66.7331	0.73334	-0.06481	-0.43682
9	Male	High Risk	Water	1417.84	268.766	127.8	-224.22	23.234	-35.9333	-72.0001	2.79636	-0.50927
9	Male	High Risk	Novel Odour	1330	60.9333	1.46666	-45.28	80.8337	-24.833	-1.46666	-0.51375	-0.18684
9	Female	High Risk	Novel Odour	1391.03	136.033	0.299999	-1364.83	223.233	-99.2332	359.7	-0.00512	2.22988
9	Male	High Risk	Novel Odour	1122.76	179.2	25.0666	-890.916	161.6	-61.8333	334.933	0.94009	1.63776
10	Male	Low Risk	Water	1650.08	57.2999	4.76666	-221.32	49.0671	-67.4	28.8333	-0.80663	-0.11017
10	Female	Low Risk	Water	1540.73	111.567	8.66666	-156.77	38.533	-6.667	-8.09999	-0.2232	-0.2998
10	Female	Low Risk	Water	2216.07	85.4999	4.53333	240.17	-2.4999	11.934	-0.53333	-1.1405	-0.67058
10	Male	Low Risk	Novel Odour	2086.18	60.4999	0	-1982.66	-60.0332	159.2	0.066666	-1.27262	0.44842
10	Male	Low Risk	Novel Odour	1317.51	123.9	3.8	-273.07	56.1	-34.1337	1.03333	0.02118	-0.13608
10	Male	Low Risk	Novel Odour	3061.68	103	3.36666	-1829.73	39.1001	-49.866	-2.99999	-1.84251	0.72225
11	Female	High Risk	Water	1437.82	286.3	74.3666	-8.04	-73.867	21.2	93.0334	2.16124	-0.51011
11	Female	High Risk	Water	1367.12	89.3666	4.33333	-159.4	72.9004	-63.466	-4.33333	-0.28823	-0.15693
11	Female	High Risk	Novel Odour	1822.68	115.2	35.8333	-680.07	175.033	-92.1666	324.167	-0.08652	1.52958
11	Male	High Risk	Novel Odour	1728.28	133.567	0	-1228.39	225.633	-115.5	360	-0.35627	2.15792
11	Male	High Risk	Novel Odour	1347.05	215.266	27.2666	-447.481	144	-55.4333	332.733	1.03373	1.29832
12	Male	Low Risk	Water	1524.45	60.3999	0	-59.54	-4.9666	52.167	0	-0.72751	-0.49834
12	Male	Low Risk	Water	1365.1	220.933	28.6666	196.27	-34.033	62.2	-28.0999	1.07999	-0.84635
12	Female	Low Risk	Novel Odour	1417.06	134.133	1.33333	524.44	-79.7997	85.666	-0.733331	-0.03066	-1.1342
12	Male	Low Risk	Novel Odour	946.363	268.766	254.266	859.707	-165.699	115.133	-254.266	5.03471	-2.42261
12	Female	Low Risk	Novel Odour	1281.79	222.466	6.59999	112.18	-56.166	32.4004	7.76671	0.86227	-0.77172
13	Female	High Risk	Water	1323.15	59.7333	0	-212.31	22.4	-58.233	0	-0.53708	-0.30311
13	Male	High Risk	Water	1782.16	105.867	10.3667	79.58	68.899	-30.9667	-5.43337	-0.47824	-0.31888
13	Male	High Risk	Water	1615.14	73.6333	8.29999	-612.11	36.0337	-142.066	9.86661	-0.59584	0.01818
13	Female	High Risk	Novel Odour	1800.78	75.4666	0	-1061.94	281.533	-174.7	360	-0.87881	2.26937
13	Female	High Risk	Novel Odour	1177.02	224.066	53.3666	-69.53	97.834	-16.8	240.533	1.63483	0.61958
14	Female	Low Risk	Water	1768.73	60.2999	6.56666	-379.77	69.5331	-47.8	-4.23333	-0.87325	-0.03704
14	Female	Low Risk	Water	1789.77	130.333	6.19999	-170.38	51.233	-45.933	-6.19999	-0.35392	-0.23789
14	Male	Low Risk	Water	1267.56	255.566	66.9999	174.94	-114.066	126.067	-55.0999	1.98386	-1.21737
14	Female	Low Risk	Novel Odour	1683.21	16.2667	0	502.17	87.8663	-100.899	0.633332	-1.2252	-0.48267
14	Male	Low Risk	Novel Odour	1738.78	122.9	0	-171.9	-30.2668	0.367	12.5	-0.44948	-0.48896

## Sheet: Predatorodour first3vslast3
Tank Number	Time	Sex	Background Risk	Test cue	Distance travelled	Bottom duration
1	First 3 mins.	Male	High risk	Novel Odour	140.22	168.43
1	First 3 mins.	Male	High risk	Novel Odour	222.21	159.23
1	First 3 mins.	Female	High risk	Novel Odour	46.56	160.23
1	Last 3 mins.	Male	High risk	Novel Odour	521.11	173.57
1	Last 3 mins.	Male	High risk	Novel Odour	619.25	149.64
1	Last 3 mins.	Female	High risk	Novel Odour	400.4	141.14
3	First 3 mins.	Female	High risk	Novel Odour	450.12	81.33
3	First 3 mins.	Female	High risk	Novel Odour	561.32	129.43
3	First 3 mins.	Male	High risk	Novel Odour	197.49	180
3	Last 3 mins.	Female	High risk	Novel Odour	834.64	26.8
3	Last 3 mins.	Female	High risk	Novel Odour	797.85	108.6
3	Last 3 mins.	Male	High risk	Novel Odour	451.32	179.27
5	First 3 mins.	Male	High risk	Novel Odour	559.73	114.72
5	First 3 mins.	Male	High risk	Novel Odour	364.94	156.74
5	First 3 mins.	Male	High risk	Novel Odour	444.53	179.19
5	Last 3 mins.	Male	High risk	Novel Odour	781.6	102.21
5	Last 3 mins.	Male	High risk	Novel Odour	655.1	120.53
5	Last 3 mins.	Male	High risk	Novel Odour	690.08	179.91
7	First 3 mins.	Male	High risk	Novel Odour	42.36	179.24
7	First 3 mins.	Female	High risk	Novel Odour	35.62	178.53
7	First 3 mins.	Female	High risk	Novel Odour	10.23	178.46
7	Last 3 mins.	Male	High risk	Novel Odour	101.45	179.83
7	Last 3 mins.	Female	High risk	Novel Odour	127.54	173.17
7	Last 3 mins.	Female	High risk	Novel Odour	51.01	178.37
9	First 3 mins.	Male	High risk	Novel Odour	433.12	71.12
9	First 3 mins.	Female	High risk	Novel Odour	8.91	179.36
9	First 3 mins.	Male	High risk	Novel Odour	100.23	176.13
9	Last 3 mins.	Male	High risk	Novel Odour	851.6	70.65
9	Last 3 mins.	Female	High risk	Novel Odour	17.29	179.91
9	Last 3 mins.	Male	High risk	Novel Odour	131.61	164.67
11	First 3 mins.	Female	High risk	Novel Odour	391.72	162.23
11	First 3 mins.	Male	High risk	Novel Odour	199.43	180
11	First 3 mins.	Male	High risk	Novel Odour	376.86	179.43
11	Last 3 mins.	Female	High risk	Novel Odour	750.89	128
11	Last 3 mins.	Male	High risk	Novel Odour	300.46	179.2
11	Last 3 mins.	Male	High risk	Novel Odour	522.71	179.84
13	First 3 mins.	Female	High risk	Novel Odour	133.43	178.43
13	First 3 mins.	Female	High risk	Novel Odour	352.26	179.31
13	Last 3 mins.	Female	High risk	Novel Odour	605.41	178.57
13	Last 3 mins.	Female	High risk	Novel Odour	755.23	142.59
